# Supplementary material for: Identification, Sequencing, and Molecular Analysis of RNA2 of Artichoke Italian Latent Virus Isolates from Known Hosts and a New Host Plant Species
Source: Viruses. 2023 Oct 28;15(11):2170. doi: 10.3390/v15112170 (PMC10675341; doi:10.3390/v15112170)
Supplement: Supplementary file 1 [file viruses-15-02170-s001.zip]

Archive with 1 entries (1 files):
- viruses-2614641-supplementary.pdf
